# Supplementary material for: A Novel Blend of Momordica charantia and Stevia rebaudiana Extracts Ameliorates Metabolic Dysfunction and Muscle Atrophy in Type 2 Diabetic Mice
Source: Foods. 2026 Jul 3;15(13):2364. doi: 10.3390/foods15132364 (PMC13362076; doi:10.3390/foods15132364)
Supplement: Supplementary file 1 [file foods-15-02364-s001.zip]

Archive with 1 entries (1 files):
- foods-4345267-supplementary.pdf
